# Supplementary material for: Considering the APOE locus in Alzheimer’s disease polygenic scores in the Health and Retirement Study: a longitudinal panel study
Source: BMC Med Genomics. 2020 Nov 3;13:164. doi: 10.1186/s12920-020-00815-9 (PMC7607711; doi:10.1186/s12920-020-00815-9)
Supplement: Supplementary file 1 — Additional file 1. Supplemental tables. [file 12920_2020_815_MOESM1_ESM.xlsx]

## Sheet: AF1_Correlation_bw PGSs
AF Table 1. Pearson’s correlation coefficients between Alzheimer’s disease polygenic scores, n=9871.
		With APOE region†												Without APOE region†
		pT=0.001	pT=0.01	pT=0.05	pT=0.1	pT=0.3	pT=1.0	pT=0.001§	pT=0.01§	pT=0.05§	pT=0.1§	pT=0.3§	pT=1.0§	pT=0.001	pT=0.01	pT=0.05	pT=0.1	pT=0.3	pT=1.0	pT=0.001§	pT=0.01§	pT=0.05§	pT=0.1§	pT=0.3§	pT=1.0§
With APOE region†	pT=0.001	1	0.77586	0.5148	0.42516	0.32209	0.28504	0.9105	0.69584	0.465	0.38643	0.29689	0.26352	0.93392	0.70342	0.46568	0.38656	0.29527	0.26261	0.88646	0.67505	0.45173	0.37609	0.28977	0.25758
	pT=0.01		1	0.82118	0.72694	0.60257	0.54904	0.74099	0.96959	0.7961	0.70631	0.58844	0.53683	0.75794	0.977	0.79717	0.70663	0.58753	0.53629	0.7317	0.96169	0.7892	0.70057	0.58429	0.53332
	pT=0.05			1	0.95503	0.85472	0.79894	0.50633	0.81405	0.99144	0.94677	0.8482	0.79311	0.51785	0.82002	0.99307	0.94751	0.84797	0.793	0.50488	0.81262	0.98911	0.94442	0.84624	0.79141
	pT=0.1				1	0.93599	0.88701	0.42233	0.72488	0.95024	0.99508	0.9316	0.88298	0.43241	0.73041	0.95201	0.99603	0.93162	0.88304	0.42296	0.72508	0.9491	0.99375	0.93032	0.88184
	pT=0.3					1	0.97692	0.32537	0.60559	0.85368	0.93419	0.99785	0.97478	0.33338	0.61032	0.85546	0.93526	0.9982	0.9751	0.32781	0.60721	0.85362	0.93377	0.99725	0.97421
	pT=1.0						1	0.28895	0.55274	0.79862	0.88586	0.97525	0.99833	0.29626	0.55716	0.80039	0.88696	0.9757	0.99875	0.29159	0.55457	0.7988	0.88565	0.97481	0.99791
	pT=0.001§							1	0.76424	0.5107	0.42442	0.32607	0.28943	0.96474	0.73939	0.49579	0.41288	0.31815	0.28279	0.97359	0.74141	0.49613	0.41306	0.31825	0.28289
	pT=0.01§								1	0.82107	0.72846	0.6069	0.55367	0.74779	0.98916	0.8134	0.72223	0.60243	0.54986	0.75465	0.99186	0.81395	0.72255	0.60262	0.55005
	pT=0.05§									1	0.95494	0.85552	0.79995	0.50461	0.8174	0.99696	0.95216	0.85327	0.79796	0.50924	0.81963	0.99765	0.95257	0.85354	0.79824
	pT=0.1§										1	0.93621	0.88734	0.42119	0.72668	0.95314	0.99823	0.93463	0.88588	0.42505	0.72866	0.95379	0.99866	0.93492	0.8862
	pT=0.3§											1	0.97688	0.32553	0.60687	0.85488	0.93538	0.99908	0.97595	0.32851	0.60852	0.85546	0.93579	0.99939	0.97631
	pT=1.0§												1	0.28942	0.55399	0.79959	0.88675	0.97614	0.99922	0.29208	0.5555	0.80014	0.88713	0.97644	0.99958
Without APOE region†	pT=0.001													1	0.76198	0.5101	0.42504	0.32754	0.29125	0.99091	0.75414	0.50571	0.42166	0.32565	0.28949
	pT=0.01														1	0.82111	0.72907	0.60802	0.555	0.75899	0.99728	0.81902	0.72736	0.60702	0.55406
	pT=0.05															1	0.95499	0.85577	0.80032	0.51	0.82069	0.99931	0.95432	0.85529	0.79986
	pT=0.1																1	0.93625	0.88745	0.42534	0.72903	0.95456	0.99957	0.93589	0.8871
	pT=0.3																	1	0.97689	0.32854	0.60848	0.85561	0.936	0.99969	0.97657
	pT=1.0																		1	0.29204	0.55537	0.80012	0.88717	0.97653	0.99964
	pT=0.001§																			1	0.76106	0.51035	0.42553	0.32864	0.29215
	pT=0.01§																				1	0.82125	0.72935	0.60867	0.55557
	pT=0.05§																					1	0.95497	0.85588	0.80041
	pT=0.1§																						1	0.9363	0.88749
	pT=0.3§																							1	0.97688
	pT=1.0§																								1
† APOE region defined as chromosome 19 (45,384,477 to 45,432,606, build 37/hg 19). This represents the start position of TOMM40 (45,394,477) -10KB and the stop position of APOC1 (45,422,606) +10KB.
§ These Alzheimer’s disease polygenic scores have the three level APOE-ε4 variable regressed out of the polygenic score.

## Sheet: AF2_noAHEAD CODA
Supplementary Table 2. Odds ratios from repeated measures generalized linear models regression analyses of dementia removing AHEAD and CODA in the Health and Retirement Study, n=7851, m=42268.
	Polygenic score with APOE region†
	pT=0.001				pT=0.01				pT=0.05				pT=0.1				pT=0.3				pT=1.0
	OR (SE)	95% CI	P		OR (SE)	95% CI	P		OR (SE)	95% CI	P		OR (SE)	95% CI	P		OR (SE)	95% CI	P		OR (SE)	95% CI	P
Age (yrs)	1.12 (1.01)	[1.1, 1.14]	<.0001		1.12 (1.01)	[1.1, 1.14]	<.0001		1.12 (1.01)	[1.1, 1.14]	<.0001		1.12 (1.01)	[1.1, 1.14]	<.0001		1.12 (1.01)	[1.1, 1.14]	<.0001		1.12 (1.01)	[1.1, 1.14]	<.0001
Sex (male)	1.24 (1.12)	[1, 1.53]	0.0513		1.23 (1.12)	[1, 1.53]	0.0539		1.23 (1.12)	[1, 1.53]	0.0555		1.23 (1.12)	[1, 1.53]	0.0545		1.23 (1.12)	[0.99, 1.53]	0.056		1.23 (1.12)	[0.99, 1.53]	0.0573
Education (yrs)	0.74 (1.02)	[0.71, 0.78]	<.0001		0.74 (1.02)	[0.71, 0.78]	<.0001		0.74 (1.02)	[0.71, 0.78]	<.0001		0.74 (1.02)	[0.71, 0.78]	<.0001		0.74 (1.02)	[0.71, 0.78]	<.0001		0.74 (1.02)	[0.71, 0.78]	<.0001
Year	1.08 (1.01)	[1.05, 1.1]	<.0001		1.08 (1.01)	[1.05, 1.1]	<.0001		1.07 (1.01)	[1.05, 1.1]	<.0001		1.08 (1.01)	[1.05, 1.1]	<.0001		1.07 (1.01)	[1.05, 1.1]	<.0001		1.07 (1.01)	[1.05, 1.1]	<.0001
Stroke	4.34 (1.13)	[3.41, 5.52]	<.0001		4.34 (1.13)	[3.41, 5.53]	<.0001		4.35 (1.13)	[3.41, 5.54]	<.0001		4.35 (1.13)	[3.41, 5.55]	<.0001		4.35 (1.13)	[3.41, 5.54]	<.0001		4.35 (1.13)	[3.41, 5.54]	<.0001
No copies of APOE-ε4	-	-	-		-	-	-		-	-	-		-	-	-		-	-	-		-	-	-
One copy of APOE-ε4	2.13 (1.13)	[1.67, 2.71]	<.0001		2.2 (1.13)	[1.75, 2.77]	<.0001		2.24 (1.12)	[1.78, 2.81]	<.0001		2.24 (1.12)	[1.79, 2.81]	<.0001		2.23 (1.12)	[1.78, 2.8]	<.0001		2.23 (1.12)	[1.78, 2.79]	<.0001
Two copies of APOE-ε4	4.3 (1.31)	[2.55, 7.27]	<.0001		4.61 (1.29)	[2.8, 7.6]	<.0001		4.74 (1.28)	[2.9, 7.75]	<.0001		4.75 (1.28)	[2.91, 7.76]	<.0001		4.73 (1.29)	[2.89, 7.73]	<.0001		4.73 (1.29)	[2.89, 7.74]	<.0001
AD polygenic score	1.05 (1.06)	[0.94, 1.18]	0.3705		1.03 (1.06)	[0.92, 1.15]	0.6361		0.99 (1.06)	[0.89, 1.11]	0.8702		0.98 (1.06)	[0.88, 1.1]	0.726		1 (1.06)	[0.89, 1.12]	0.9566		1.02 (1.06)	[0.9, 1.14]	0.7828
					Polygenic score without APOE region†
	pT=0.001				pT=0.01				pT=0.05				pT=0.1				pT=0.3				pT=1.0
	OR (SE)	95% CI	P		OR (SE)	95% CI	P		OR (SE)	95% CI	P		OR (SE)	95% CI	P		OR (SE)	95% CI	P		OR (SE)	95% CI	P
Age (yrs)	1.12 (1.01)	[1.1, 1.14]	<.0001		1.12 (1.01)	[1.1, 1.14]	<.0001		1.12 (1.01)	[1.1, 1.14]	<.0001		1.12 (1.01)	[1.1, 1.14]	<.0001		1.12 (1.01)	[1.1, 1.14]	<.0001		1.12 (1.01)	[1.1, 1.14]	<.0001
Sex (male)	1.24 (1.12)	[1, 1.53]	0.0494		1.24 (1.12)	[1, 1.53]	0.0531		1.23 (1.12)	[0.99, 1.53]	0.0557		1.23 (1.12)	[1, 1.53]	0.0549		1.23 (1.12)	[0.99, 1.53]	0.0563		1.23 (1.12)	[0.99, 1.53]	0.0577
Education (yrs)	0.74 (1.02)	[0.71, 0.78]	<.0001		0.74 (1.02)	[0.71, 0.78]	<.0001		0.74 (1.02)	[0.71, 0.78]	<.0001		0.74 (1.02)	[0.71, 0.78]	<.0001		0.74 (1.02)	[0.71, 0.78]	<.0001		0.74 (1.02)	[0.71, 0.78]	<.0001
Year	1.08 (1.01)	[1.05, 1.1]	<.0001		1.08 (1.01)	[1.05, 1.1]	<.0001		1.07 (1.01)	[1.05, 1.1]	<.0001		1.08 (1.01)	[1.05, 1.1]	<.0001		1.07 (1.01)	[1.05, 1.1]	<.0001		1.07 (1.01)	[1.05, 1.1]	<.0001
Stroke	4.34 (1.13)	[3.41, 5.51]	<.0001		4.34 (1.13)	[3.41, 5.53]	<.0001		4.35 (1.13)	[3.41, 5.54]	<.0001		4.35 (1.13)	[3.41, 5.54]	<.0001		4.35 (1.13)	[3.41, 5.54]	<.0001		4.35 (1.13)	[3.41, 5.54]	<.0001
No copies of APOE-ε4	-	-	-		-	-	-		-	-	-		-	-	-		-	-	-		-	-	-
One copy of APOE-ε4	2.17 (1.12)	[1.74, 2.72]	<.0001		2.22 (1.12)	[1.77, 2.78]	<.0001		2.23 (1.12)	[1.78, 2.8]	<.0001		2.24 (1.12)	[1.79, 2.8]	<.0001		2.23 (1.12)	[1.78, 2.8]	<.0001		2.23 (1.12)	[1.78, 2.8]	<.0001
Two copies of APOE-ε4	4.52 (1.29)	[2.76, 7.39]	<.0001		4.69 (1.28)	[2.87, 7.66]	<.0001		4.73 (1.29)	[2.89, 7.74]	<.0001		4.72 (1.29)	[2.89, 7.73]	<.0001		4.74 (1.29)	[2.89, 7.75]	<.0001		4.75 (1.29)	[2.9, 7.78]	<.0001
AD polygenic score	1.08 (1.06)	[0.97, 1.2]	0.1679		1.04 (1.06)	[0.93, 1.16]	0.469		1 (1.06)	[0.89, 1.11]	0.9779		0.99 (1.06)	[0.88, 1.1]	0.8051		1.01 (1.06)	[0.9, 1.13]	0.8997		1.02 (1.06)	[0.91, 1.15]	0.7379
AHEAD: Asset and Health Dynamics Among the Oldest Old; CODA: Children of the Depression Age; OR: Odds ratio estimate for dementia relative to normal cognition; SE: standard error; CI: confidence interval; P: P-value for the OR estimate; APOE: Apolipoprotein E; AD: Alzheimer’s disease; pT: P-value threshold for SNP-outcome association from the Alzheimer’s disease meta-analysis for inclusion into t…
All models were additionally adjusted for five ancestry-specific principal components. Generalized linear models accounted for repeated measures by individual and used a binomial distribution, logit link, and unstructured correlation structure.
† APOE region defined as chromosome 19 (45,384,477 to 45,432,606, build 37/hg 19). This represents the start position of TOMM40 (45,394,477) -10KB and the stop position of APOC1 (45,422,606) +10KB.

## Sheet: AF3_residAPOEPGS
Supplementary Table 3. Odds ratios from repeated measures generalized linear models regression analyses of dementia in the Health and Retirement Study, n=9871, m=51225. APOE ε4 is regressed out of each polygenic score.
	Polygenic score with APOE region†
	pT=0.001				pT=0.01				pT=0.05				pT=0.1				pT=0.3				pT=1.0
	OR (SE)	95% CI	P		OR (SE)	95% CI	P		OR (SE)	95% CI	P		OR (SE)	95% CI	P		OR (SE)	95% CI	P		OR (SE)	95% CI	P
Age (yrs)	1.15 (1.01)	[1.14, 1.16]	<.0001		1.15 (1.01)	[1.14, 1.16]	<.0001		1.15 (1.01)	[1.14, 1.16]	<.0001		1.15 (1.01)	[1.14, 1.16]	<.0001		1.15 (1.01)	[1.14, 1.16]	<.0001		1.15 (1.01)	[1.14, 1.16]	<.0001
Sex (male)	1.13 (1.08)	[0.96, 1.32]	0.1311		1.13 (1.08)	[0.96, 1.32]	0.1323		1.13 (1.08)	[0.96, 1.32]	0.1428		1.12 (1.08)	[0.96, 1.32]	0.1482		1.12 (1.08)	[0.96, 1.32]	0.1469		1.12 (1.08)	[0.96, 1.32]	0.1487
Education (yrs)	0.76 (1.02)	[0.74, 0.79]	<.0001		0.76 (1.02)	[0.74, 0.79]	<.0001		0.76 (1.02)	[0.74, 0.79]	<.0001		0.76 (1.02)	[0.74, 0.79]	<.0001		0.76 (1.02)	[0.74, 0.79]	<.0001		0.76 (1.02)	[0.74, 0.79]	<.0001
Year	1.12 (1.01)	[1.10, 1.14]	<.0001		1.12 (1.01)	[1.10, 1.14]	<.0001		1.12 (1.01)	[1.10, 1.14]	<.0001		1.12 (1.01)	[1.10, 1.14]	<.0001		1.12 (1.01)	[1.10, 1.14]	<.0001		1.12 (1.01)	[1.10, 1.14]	<.0001
Stroke	3.36 (1.10)	[2.81, 4.01]	<.0001		3.37 (1.10)	[2.82, 4.02]	<.0001		3.36 (1.10)	[2.81, 4.02]	<.0001		3.36 (1.10)	[2.81, 4.02]	<.0001		3.37 (1.10)	[2.82, 4.03]	<.0001		3.37 (1.10)	[2.82, 4.03]	<.0001
	-	-	-		-	-	-		-	-	-		-	-	-		-	-	-		-	-	-
	2.21 (1.09)	[1.86, 2.62]	<.0001		2.21 (1.09)	[1.86, 2.62]	<.0001		2.21 (1.09)	[1.86, 2.63]	<.0001		2.22 (1.09)	[1.86, 2.63]	<.0001		2.22 (1.09)	[1.87, 2.64]	<.0001		2.22 (1.09)	[1.87, 2.64]	<.0001
	4.84 (1.24)	[3.15, 7.42]	<.0001		4.83 (1.25)	[3.14, 7.42]	<.0001		4.86 (1.25)	[3.16, 7.47]	<.0001		4.88 (1.25)	[3.17, 7.50]	<.0001		4.88 (1.25)	[3.18, 7.51]	<.0001		4.89 (1.25)	[3.18, 7.52]	<.0001
AD polygenic score	1.06 (1.04)	[0.98, 1.14]	0.1565		1.08 (1.04)	[1.00, 1.17]	0.0635		1.06 (1.04)	[0.98, 1.16]	0.1359		1.07 (1.04)	[0.98, 1.16]	0.1236		1.07 (1.05)	[0.98, 1.17]	0.1323		1.06 (1.05)	[0.97, 1.16]	0.166
	Polygenic score without APOE region†
	pT=0.001				pT=0.01				pT=0.05				pT=0.1				pT=0.3				pT=1.0
	OR (SE)	95% CI	P		OR (SE)	95% CI	P		OR (SE)	95% CI	P		OR (SE)	95% CI	P		OR (SE)	95% CI	P		OR (SE)	95% CI	P
Age (yrs)	1.15 (1.01)	[1.14, 1.16]	<.0001		1.15 (1.01)	[1.14, 1.16]	<.0001		1.15 (1.01)	[1.14, 1.16]	<.0001		1.15 (1.01)	[1.14, 1.16]	<.0001		1.15 (1.01)	[1.14, 1.16]	<.0001		1.15 (1.01)	[1.14, 1.16]	<.0001
Sex (male)	1.13 (1.08)	[0.97, 1.32]	0.1238		1.13 (1.08)	[0.97, 1.32]	0.1287		1.13 (1.08)	[0.96, 1.32]	0.142		1.12 (1.08)	[0.96, 1.32]	0.148		1.12 (1.08)	[0.96, 1.32]	0.1467		1.12 (1.08)	[0.96, 1.32]	0.1487
Education (yrs)	0.76 (1.02)	[0.74, 0.79]	<.0001		0.76 (1.02)	[0.74, 0.79]	<.0001		0.76 (1.02)	[0.74, 0.79]	<.0001		0.76 (1.02)	[0.74, 0.79]	<.0001		0.76 (1.02)	[0.74, 0.79]	<.0001		0.76 (1.02)	[0.74, 0.79]	<.0001
Year	1.12 (1.01)	[1.10, 1.14]	<.0001		1.12 (1.01)	[1.10, 1.14]	<.0001		1.12 (1.01)	[1.10, 1.14]	<.0001		1.12 (1.01)	[1.10, 1.14]	<.0001		1.12 (1.01)	[1.10, 1.14]	<.0001		1.12 (1.01)	[1.10, 1.14]	<.0001
Stroke	3.36 (1.09)	[2.81, 4.01]	<.0001		3.37 (1.1)	[2.82, 4.02]	<.0001		3.36 (1.10)	[2.81, 4.01]	<.0001		3.36 (1.10)	[2.81, 4.02]	<.0001		3.37 (1.10)	[2.82, 4.02]	<.0001		3.37 (1.10)	[2.82, 4.02]	<.0001
	-	-	-		-	-	-		-	-	-		-	-	-		-	-	-		-	-	-
	2.21 (1.09)	[1.86, 2.62]	<.0001		2.21 (1.09)	[1.86, 2.62]	<.0001		2.21 (1.09)	[1.86, 2.63]	<.0001		2.22 (1.09)	[1.86, 2.63]	<.0001		2.22 (1.09)	[1.87, 2.64]	<.0001		2.22 (1.09)	[1.87, 2.64]	<.0001
	4.83 (1.24)	[3.15, 7.39]	<.0001		4.82 (1.24)	[3.14, 7.40]	<.0001		4.86 (1.25)	[3.16, 7.47]	<.0001		4.88 (1.25)	[3.17, 7.50]	<.0001		4.88 (1.25)	[3.18, 7.51]	<.0001		4.89 (1.25)	[3.18, 7.52]	<.0001
AD polygenic score	1.08 (1.04)	[1.00, 1.17]	0.0375		1.09 (1.04)	[1.01, 1.18]	0.0276		1.07 (1.04)	[0.99, 1.17]	0.0952		1.08 (1.04)	[0.99, 1.17]	0.0943		1.07 (1.05)	[0.98, 1.17]	0.1107		1.07 (1.05)	[0.98, 1.16]	0.1443
OR: Odds ratio estimate for dementia relative to normal cognition; SE: standard error; CI: confidence interval; P: P-value for the OR estimate; APOE: Apolipoprotein E; AD: Alzheimer’s disease; pT: P-value threshold for SNP-outcome association from the Alzheimer’s disease meta-analysis for inclusion into the polygenic score.
All models were additionally adjusted for five ancestry-specific principal components. Generalized linear models accounted for repeated measures by individual and used a binomial distribution, logit link, and unstructured correlation structure.
† APOE region defined as chromosome 19 (45,384,477 to 45,432,606, build 37/hg 19). This represents the start position of TOMM40 (45,394,477) -10KB and the stop position of APOC1 (45,422,606) +10KB.

## Sheet: AF4_noAPOE
Supplementary Table 4. Odds ratios from repeated measures generalized linear models regression analyses of dementia without APOE-ε4 covariate in the Health and Retirement Study, n=9871, m=51225
	Polygenic score with APOE region†
	pT=0.001				pT=0.01				pT=0.05				pT=0.1				pT=0.3				pT=1.0
	OR (SE)	95% CI	P		OR (SE)	95% CI	P		OR (SE)	95% CI	P		OR (SE)	95% CI	P		OR (SE)	95% CI	P		OR (SE)	95% CI	P
Age (yrs)	1.14 (1.01)	[1.13, 1.15]	<.0001		1.14 (1.01)	[1.13, 1.15]	<.0001		1.14 (1.01)	[1.13, 1.15]	<.0001		1.14 (1.01)	[1.13, 1.15]	<.0001		1.14 (1.01)	[1.13, 1.15]	<.0001		1.14 (1.01)	[1.13, 1.15]	<.0001
Sex (male)	1.15 (1.08)	[0.98, 1.34]	0.0834		1.15 (1.08)	[0.98, 1.34]	0.0862		1.14 (1.08)	[0.98, 1.33]	0.0988		1.14 (1.08)	[0.97, 1.33]	0.1034		1.14 (1.08)	[0.97, 1.33]	0.1009		1.14 (1.08)	[0.97, 1.33]	0.1015
Education (yrs)	0.76 (1.02)	[0.74, 0.79]	<.0001		0.76 (1.02)	[0.74, 0.79]	<.0001		0.76 (1.02)	[0.74, 0.79]	<.0001		0.76 (1.02)	[0.74, 0.79]	<.0001		0.76 (1.02)	[0.74, 0.79]	<.0001		0.76 (1.02)	[0.74, 0.79]	<.0001
Year	1.12 (1.01)	[1.10, 1.14]	<.0001		1.12 (1.01)	[1.10, 1.14]	<.0001		1.12 (1.01)	[1.10, 1.14]	<.0001		1.12 (1.01)	[1.10, 1.14]	<.0001		1.12 (1.01)	[1.10, 1.14]	<.0001		1.12 (1.01)	[1.10, 1.14]	<.0001
Stroke	3.28 (1.09)	[2.76, 3.91]	<.0001		3.29 (1.09)	[2.76, 3.92]	<.0001		3.27 (1.09)	[2.75, 3.90]	<.0001		3.28 (1.09)	[2.75, 3.91]	<.0001		3.29 (1.09)	[2.76, 3.92]	<.0001		3.29 (1.09)	[2.75, 3.92]	<.0001
AD polygenic score	1.25 (1.04)	[1.16, 1.36]	<.0001		1.20 (1.04)	[1.11, 1.30]	<.0001		1.13 (1.04)	[1.04, 1.22]	0.0043		1.12 (1.04)	[1.03, 1.21]	0.0112		1.09 (1.05)	[1.00, 1.19]	0.0395		1.08 (1.05)	[0.99, 1.18]	0.073
					Polygenic score without APOE region†
	pT=0.001				pT=0.01				pT=0.05				pT=0.1				pT=0.3				pT=1.0
	OR (SE)	95% CI	P		OR (SE)	95% CI	P		OR (SE)	95% CI	P		OR (SE)	95% CI	P		OR (SE)	95% CI	P		OR (SE)	95% CI	P
Age (yrs)	1.14 (1.01)	[1.13, 1.15]	<.0001		1.14 (1.01)	[1.13, 1.15]	<.0001		1.14 (1.01)	[1.13, 1.15]	<.0001		1.14 (1.01)	[1.13, 1.15]	<.0001		1.14 (1.01)	[1.13, 1.15]	<.0001		1.14 (1.01)	[1.13, 1.15]	<.0001
Sex (male)	1.15 (1.08)	[0.98, 1.34]	0.0791		1.15 (1.08)	[0.98, 1.34]	0.0847		1.14 (1.08)	[0.98, 1.33]	0.0956		1.14 (1.08)	[0.98, 1.33]	0.0994		1.14 (1.08)	[0.98, 1.33]	0.0983		1.14 (1.08)	[0.98, 1.33]	0.099
Education (yrs)	0.76 (1.02)	[0.74, 0.79]	<.0001		0.76 (1.02)	[0.74, 0.79]	<.0001		0.76 (1.02)	[0.74, 0.79]	<.0001		0.76 (1.02)	[0.74, 0.79]	<.0001		0.76 (1.02)	[0.74, 0.79]	<.0001		0.76 (1.02)	[0.74, 0.79]	<.0001
Year	1.12 (1.01)	[1.10, 1.14]	<.0001		1.12 (1.01)	[1.10, 1.14]	<.0001		1.12 (1.01)	[1.10, 1.14]	<.0001		1.12 (1.01)	[1.10, 1.14]	<.0001		1.12 (1.01)	[1.10, 1.14]	<.0001		1.12 (1.01)	[1.10, 1.14]	<.0001
Stroke	3.28 (1.09)	[2.75, 3.90]	<.0001		3.29 (1.09)	[2.76, 3.91]	<.0001		3.28 (1.09)	[2.75, 3.91]	<.0001		3.28 (1.09)	[2.75, 3.92]	<.0001		3.29 (1.09)	[2.76, 3.92]	<.0001		3.29 (1.09)	[2.75, 3.92]	<.0001
AD polygenic score	1.14 (1.04)	[1.06, 1.24]	0.0006		1.13 (1.04)	[1.04, 1.22]	0.0027		1.09 (1.04)	[1.00, 1.18]	0.0464		1.08 (1.04)	[1.00, 1.18]	0.0617		1.07 (1.05)	[0.98, 1.17]	0.1118		1.06 (1.05)	[0.98, 1.16]	0.1599
OR: Odds ratio estimate for dementia relative to normal cognition; SE: standard error; CI: confidence interval; P: P-value for the OR estimate; APOE: Apolipoprotein E; AD: Alzheimer’s disease; pT: P-value threshold for SNP-outcome association from the Alzheimer’s disease meta-analysis for inclusion into the polygenic score.
All models were additionally adjusted for five ancestry-specific principal components. Generalized linear models accounted for repeated measures by individual and used a binomial distribution, logit link, and unstructured correlation structure.
† APOE region defined as chromosome 19 (45,384,477 to 45,432,606, build 37/hg 19). This represents the start position of TOMM40 (45,394,477) -10KB and the stop position of APOC1 (45,422,606) +10KB

## Sheet: AF5_noPGS
Supplementary Table 5. Odds ratios from repeated measures generalized linear models regression analyses of dementia without Alzheimer’s disease polygenic scores in the Health and Retirement Study, n=9871, m=51225
	OR (SE)	95% CI	P
Age (yrs)	1.15 (1.01)	[1.14, 1.16]	<.0001
Sex (male)	1.13 (1.08)	[0.96, 1.32]	0.1401
Education (yrs)	0.76 (1.02)	[0.74, 0.79]	<.0001
Year	1.12 (1.01)	[1.10, 1.14]	<.0001
Stroke	3.37 (1.10)	[2.82, 4.03]	<.0001
No copies of APOE-ε4	-	-	-
One copy of APOE-ε4	2.22 (1.09)	[1.86, 2.63]	<.0001
Two copies of APOE-ε4	4.87 (1.25)	[3.17, 7.49]	<.0001
OR: Odds ratio estimate for dementia relative to normal cognition; SE: standard error; CI: confidence interval; P: P-value for the OR estimate; APOE: Apolipoprotein E
All models were additionally adjusted for five ancestry-specific principal components. Generalized linear models accounted for repeated measures by individual and used a binomial distribution, logit link, and unstructured correlation structure.

## Sheet: AF6_interaction
Supplementary Table 6. Odds ratios from repeated measures generalized linear models regression analyses of dementia including polygenic score by APOE-ε4 status interaction in the Health and Retirement Study, n=9871, m=51225.
	Polygenic score with APOE region† at pT=0.01
	OR (SE)	95% CI	P
Age (yrs)	1.15 (1.01)	[1.14, 1.16]	<.0001
Sex (male)	1.13 (1.08)	[0.96, 1.32]	0.1336
Education (yrs)	0.76 (1.02)	[0.74, 0.79]	<.0001
Year	1.12 (1.01)	[1.10, 1.14]	<.0001
Stroke	3.37 (1.10)	[2.82, 4.02]	<.0001
AD polygenic score	1.08 (1.05)	[0.98, 1.20]	0.1259
No copies of APOE-ε4	-
One copy of APOE-ε4	2.13 (1.10)	[1.78, 2.55]	<.0001
Two copies of APOE-ε4	4.26 (1.32)	[2.48, 7.34]	<.0001
PGS*No copies of APOE-ε4	-
PGS*One copy of APOE-ε4	0.99 (1.09)	[0.83, 1.17]	0.8762
PGS*Two copies of APOE-ε4	1.05 (1.24)	[0.69, 1.59]	0.8091
	Polygenic score without APOE region† at pT=0.01
	OR (SE)	95% CI	P
Age (yrs)	1.15 (1.01)	[1.14, 1.16]	<.0001
Sex (male)	1.13 (1.08)	[0.96, 1.32]	0.1301
Education (yrs)	0.76 (1.02)	[0.74, 0.79]	<.0001
Year	1.12 (1.01)	[1.10, 1.14]	<.0001
Stroke	3.37 (1.10)	[2.82, 4.02]	<.0001
AD polygenic score	1.09 (1.05)	[0.98, 1.20]	0.0965
No copies of APOE-ε4	-
One copy of APOE-ε4	2.18 (1.09)	[1.83, 2.59]	<.0001
Two copies of APOE-ε4	4.56 (1.25)	[2.95, 7.04]	<.0001
PGS*No copies of APOE-ε4	-
PGS*One copy of APOE-ε4	1.00 (1.09)	[0.85, 1.19]	0.9663
PGS*Two copies of APOE-ε4	1.12 (1.23)	[0.74, 1.68]	0.5927
OR: Odds ratio estimate for dementia relative to normal cognition; SE: standard error; CI: confidence interval; P: P-valuefor the OR estimate; APOE: Apolipoprotein E; AD: Alzheimer’s disease; PGS: polygenic score; pT: P-value threshold for SNP-outcome association from the Alzheimer’s disease meta-analysis for inclusion into the polygenic score.
All models were additionally adjusted for five ancestry-specific principal components. Generalized linear models accounted for repeated measures by individual and used a binomial distribution, logit link, and unstructured correlation structure.
† APOE region defined as chromosome 19 (45,384,477 to 45,432,606, build 37/hg 19). This represents the start position of TOMM40 (45,394,477) -10KB and the stop position of APOC1 (45,422,606) +10KB.
